# Supplementary material for: geneshot: gene-level metagenomics identifies genome islands associated with immunotherapy response
Source: Genome Biol. 2021 May 5;22:135. doi: 10.1186/s13059-021-02355-6 (PMC8097837; doi:10.1186/s13059-021-02355-6)
Supplement: Supplementary file 2 — Additional file 2: Table S1. In order to run geneshot, the user starts with the command “nextflow run Golob-Minot/geneshot” and appends any of the flags. [file 13059_2021_2355_MOESM2_ESM.xlsx]

## Sheet: Sheet1
Flag	Description
--manifest	CSV file listing samples (required)
--output	Folder to place analysis outputs (default: ./results)
--output_prefix	Text used as a prefix for summary HDF5 output files (default: geneshot)
--nopreprocess	If specified, omit the preprocessing steps (removing adapters and human sequences)
--savereads	If specified, save the preprocessed reads to the output folder (inside qc/)
--hg_index_url	URL for human genome index, defaults to current human genome
--hg_index	Cached copy of the bwa indexed human genome in .tar.gz format
--min_hg_align_score	Minimum alignment score for human genome (default 30)
--gene_fasta	(optional) Compressed FASTA with pre-generated catalog of microbial genes. If provided, then the entire de novo assembly process will be skipped entirely.
--min_identity	Amino acid percent identity cutoff used to combine similar genes (default: 90)
--min_coverage	Length percentage cutoff used to combine similar genes (default: 50)
--noannot	If specified, disable annotation for taxonomy or function.
--taxonomic_dmnd	Database used for taxonomic annotation (default: false)
--ncbi_taxdump	Reference describing the NCBI Taxonomy
	(default: ftp://ftp.ncbi.nlm.nih.gov/pub/taxonomy/taxdump.tar.gz)
--eggnog_dmnd	One of two databases used for functional annotation with eggNOG (default: false)
--eggnog_db	One of two databases used for functional annotation with eggNOG (default: false)
--dmnd_min_identity	Amino acid identity cutoff used to align short reads (default: 90)
--dmnd_min_coverage	Query coverage cutoff used to align short reads (default: 50)
--dmnd_top_pct	Keep top X% of alignments for each short read (default: 1)
--dmnd_min_score	Minimum score for short read alignment (default: 20)
--gencode	Genetic code used for conceptual translation (default: 11)
--sd_mean_cutoff	Ratio of standard deviation / mean depth of sequencing used to filter genes with FAMLI (default: 3.0)
--famli_batchsize	Number of alignments to deduplicate in batches (default: 10000000)
--distance_metric	Distance metric used to group genes by co-abundance (default: cosine)
--distance_threshold	Distance threshold used to group genes by co-abundance (default: 0.25)
--linkage_type	Linkage type used to group genes by co-abundance (default: average)
--formula	Optional formula used to estimate associations with CAG relative abundance
--fdr_method	FDR method used to calculate q-values for associations (default: 'fdr_bh')
--corncob_batches	Number of parallel processes to use processing each formula
--composition	When included, metaPhlAn2 will be run on all specimens
