# Supplementary material for: geneshot: gene-level metagenomics identifies genome islands associated with immunotherapy response
Source: Genome Biol. 2021 May 5;22:135. doi: 10.1186/s13059-021-02355-6 (PMC8097837; doi:10.1186/s13059-021-02355-6)
Supplement: Supplementary file 3 — Additional file 3: Table S2. The images used by the current version of geneshot. [file 13059_2021_2355_MOESM3_ESM.xlsx]

## Sheet: Sheet1
Tool	Reference	Docker image	Dockerfile source
barcodecop	https://github.com/nhoffman/barcodecop	quay.io/fhcrc-microbiome/barcodecop:barcodecop_0.5.3	https://github.com/Golob-Minot/docker/tree/master/barcodecop
cutadapt	MARTIN, Marcel. Cutadapt removes adapter sequences from high-throughput sequencing reads. EMBnet.journal, [S.l.], v. 17, n. 1, p. pp. 10-12, may 2011. ISSN 2226-6089.	quay.io/fhcrc-microbiome/cutadapt:cutadapt_2.3_bcw_0.3.1	https://github.com/Golob-Minot/docker/tree/master/cutadapt
BWA	Li H. and Durbin R. (2009) Fast and accurate short read alignment with Burrows-Wheeler Transform. Bioinformatics, 25:1754-60. [PMID: 19451168]	quay.io/fhcrc-microbiome/bwa:bwa.0.7.17__bcw.0.3.0I	https://github.com/FredHutch/docker-bwa
MegaHit	Li D, Liu CM, Luo R, Sadakane K, Lam TW. MEGAHIT: an ultra-fast single-node solution for large and complex metagenomics assembly via succinct de Bruijn graph. Bioinformatics. 2015;31(10):1674-1676. doi:10.1093/bioinformatics/btv033	quay.io/biocontainers/megahit:1.2.9--h8b12597_0	https://github.com/voutcn/megahit
Prodigal	Hyatt D, Chen GL, Locascio PF, Land ML, Larimer FW, Hauser LJ. Prodigal: prokaryotic gene recognition and translation initiation site identification. BMC Bioinformatics. 2010;11:119. Published 2010 Mar 8. doi:10.1186/1471-2105-11-119	quay.io/biocontainers/prodigal:2.6.3--h516909a_2	https://github.com/BioContainers/containers/tree/master/prodigal
DIAMOND	Buchfink B, Xie C, Huson DH. Fast and sensitive protein alignment using DIAMOND. Nat Methods. 2015;12(1):59-60. doi:10.1038/nmeth.3176	quay.io/fhcrc-microbiome/famli:v1.5	https://github.com/FredHutch/famli
linclust	Steinegger M, Söding J. Clustering huge protein sequence sets in linear time. Nat Commun. 2018;9(1):2542. Published 2018 Jun 29. doi:10.1038/s41467-018-04964-5	quay.io/fhcrc-microbiome/integrate-metagenomic-assemblies:v0.5	https://github.com/FredHutch/integrate-metagenomic-assemblies
FAMLI	In Silico Benchmarking of Metagenomic Tools for Coding Sequence Detection Reveals the Limits of Sensitivity and Precision	quay.io/fhcrc-microbiome/famli:v1.5	https://github.com/FredHutch/famli
	Jonathan Louis Golob, Samuel Schwartz Minot
	BMC Bioinformatics, accepted. doi: https://doi.org/10.1101/295352
ANN-indexed gene clustering	Minot, S.S., Willis, A.D. Clustering co-abundant genes identifies components of the gut microbiome that are reproducibly associated with colorectal cancer and inflammatory bowel disease. Microbiome 7, 110 (2019).	quay.io/fhcrc-microbiome/find-cags:v0.13.0	https://github.com/FredHutch/find-cags
eggNOG-mapper	Huerta-Cepas J, Forslund K, Coelho LP, et al. Fast Genome-Wide Functional Annotation through Orthology Assignment by eggNOG-Mapper. Mol Biol Evol. 2017;34(8):2115-2122. doi:10.1093/molbev/msx148	quay.io/biocontainers/eggnog-mapper:2.0.1--py_1	https://github.com/jhcepas/eggnog-mapper
HDF5 formatting (python-pandas)	N/A	quay.io/fhcrc-microbiome/python-pandas:v1.0.3	https://github.com/fredhutch/docker-python-pandas
